# Supplementary material for: Microfluidic Device with an Integrated Freeze-Dried Cell-Free Protein Synthesis System for Small-Volume Biosensing
Source: Micromachines (Basel). 2020 Dec 29;12(1):27. doi: 10.3390/mi12010027 (PMC7824204; doi:10.3390/mi12010027)
Supplement: Supplementary file 1 [file micromachines-12-00027-s001.zip]

Archive with 3 entries (3 files):
- micromachines-1039212-supplementary.pdf
- Plasmid sequence S1.gb
- Plasmid sequence S2.gb
