# Supplementary material for: Microfluidic Device with an Integrated Freeze-Dried Cell-Free Protein Synthesis System for Small-Volume Biosensing
Source: Micromachines (Basel). 2020 Dec 29;12(1):27. doi: 10.3390/mi12010027 (PMC7824204; doi:10.3390/mi12010027)
Supplement: Supplementary file 1 [file micromachines-12-00027-s001.zip › Plasmid sequence S1.gb]

LOCUS       Plasmid_sequence        3681 bp ds-DNA     circular     30-NOV-2020
DEFINITION  -
ACCESSION   -
KEYWORDS    -
SOURCE      -
COMMENT     
COMMENT     ApEinfo:methylated:1
FEATURES             Location/Qualifiers
     terminator      1676..1716
                     /note="/ApEinfo_fwdcolor=pink; /ApEinfo_revcolor=pink;
                     /vntifkey=""43"""
                     /locus_tag="Terminator"
                     /label="Terminator"
                     /ApEinfo_label="Terminator"
                     /ApEinfo_fwdcolor="#cd2416"
                     /ApEinfo_revcolor="pink"
                     /ApEinfo_graphicformat="arrow_data {{0 1 2 0 0 -1} {} 0}
                     width 5 offset 0"
     rep_origin      complement(1860..2479)
                     /note="/note=/vntifkey=""21"
                     /locus_tag="ColE1"
                     /label="ColE1"
                     /ApEinfo_label="ColE1"
                     /ApEinfo_fwdcolor="pink"
                     /ApEinfo_revcolor="pink"
                     /ApEinfo_graphicformat="arrow_data {{0 1 2 0 0 -1} {} 0}
                     width 5 offset 0"
     CDS             complement(2676..3470)
                     /note="/vntifkey=""21"
                     /locus_tag="Kan resistance gene"
                     /label="Kan resistance gene"
                     /ApEinfo_label="Kan resistance gene"
                     /ApEinfo_fwdcolor="pink"
                     /ApEinfo_revcolor="#00ffff"
                     /ApEinfo_graphicformat="arrow_data {{0 1 2 0 0 -1} {} 0}
                     width 5 offset 0"
     misc_feature    902..1579
                     /locus_tag="deGFP"
                     /label="deGFP"
                     /ApEinfo_label="deGFP"
                     /ApEinfo_fwdcolor="#37b827"
                     /ApEinfo_revcolor="#37b827"
                     /ApEinfo_graphicformat="arrow_data {{0 1 2 0 0 -1} {} 0}
                     width 5 offset 0"
     CDS             complement(7..759)
                     /locus_tag="LuxR"
                     /label="LuxR"
                     /ApEinfo_label="LuxR"
                     /ApEinfo_fwdcolor="#1f41ff"
                     /ApEinfo_revcolor="#1f41ff"
                     /ApEinfo_graphicformat="arrow_data {{0 1 2 0 0 -1} {} 0}
                     width 5 offset 0"
     misc_feature    820..901
                     /locus_tag="PluxI (LuxI promoter)"
                     /label="PluxI (LuxI promoter)"
                     /ApEinfo_label="PluxI (LuxI promoter)"
                     /ApEinfo_fwdcolor="#ff80ff"
                     /ApEinfo_revcolor="green"
                     /ApEinfo_graphicformat="arrow_data {{0 1 2 0 0 -1} {} 0}
                     width 5 offset 0"
ORIGIN
        1 CTCGAGTTAA TTTTTAAAGT ATGGGCAATC AATTGCTCCT GTTAAAATTG CTTTAGAAAT
       61 ACTTTGGCAG CGGTTTGTTG TATTGAGTTT CATTTGCGCA TTGGTTAAAT GGAAAGTGAC
      121 AGTACGCTCA CTGCAGCCTA ATATTTTTGA AATATCCCAA GAGCTTTTTC CTTCGCATGC
      181 CCACGCTAAA CATTCTTTTT CTCTTTTGGT TAAATCGTTG TTTGATTTAT TATTTGCTAT
      241 ATTTATTTTT CGATAATTAT CAACTAGAGA AGGAACAATT AATGGTATGT TCATACACGC
      301 ATGTAAAAAT AAACTATCTA TATAGTTGTC TTTTTCTGAA TGTGCAAAAC TAAGCATTCC
      361 GAAGCCATTG TTAGCCGTAT GAATAGGGAA ACTAAACCCA GTGATAAGAC CTGATGTTTT
      421 CGCTTCTTTA ATTACATTTG GAGATTTTTT ATTTACAGCA TTGTTTTCAA ATATATTCCA
      481 ATTAATTGGT GAATGATTGG AGTTAGAATA ATCTACTATA GGATCATATT TTATTAAATT
      541 AGCGTCATCA TAATATTGCC TCCATTTTTT AGGGTAATTA TCTAGAATTG AAATATCAGA
      601 TTTAACCATA GAATGAGGAT AAATGATCGC GAGTAAATAA TATTCACAAT GTACCATTTT
      661 AGTCATATCA GATAAGCATT GATTAATATC ATTATTGCTT CTACAAGCTT TAATTTTATT
      721 AATTATTCTG TATGTGTCGT CGGCATTTAT GTTTTTCATC TAGTATTTCT CCTCTTTCTC
      781 TAGAGCTAGC ACTGTACCTA GGACTGAGCT AGCCGTCAAA GCACCTGTAG GATCGTACAG
      841 GTTTACGCAA GAAAATGGTT TGTTATAGTC GAATGAATTC ATTAAAGAGG AGAAAGGTAC
      901 Catggagctt ttcactggcg ttgttcccat cctggtcgag ctggacggcg acgtaaacgg
      961 ccacaagttc agcgtgtccg gcgagggcga gggcgatgcc acctacggca agctgaccct
     1021 gaagttcatc tgcaccaccg gcaagctgcc cgtgccctgg cccaccctcg tgaccaccct
     1081 gacctacggc gtgcagtgct tcagccgcta ccccgaccac atgaagcagc acgacttctt
     1141 caagtccgcc atgcccgaag gctacgtcca ggagcgcacc atcttcttca aggacgacgg
     1201 caactacaag acccgcgccg aggtgaagtt cgagggcgac accctggtga accgcatcga
     1261 gctgaagggc atcgacttca aggaggacgg caacatcctg gggcacaagc tggagtacaa
     1321 ctacaacagc cacaacgtct atatcatggc cgacaagcag aagaacggca tcaaggtgaa
     1381 cttcaagatc cgccacaaca tcgaggacgg cagcgtgcag ctcgccgacc actaccagca
     1441 gaacaccccc atcggcgacg gccccgtgct gctgcccgac aaccactacc tgagcaccca
     1501 gtccgccctg agcaaagacc ccaacgagaa gcgcgatcac atggtcctgc tggagttcgt
     1561 gaccgccgcc gggatctaaT ACTAGAGCCA GGCATCAAAT AAAACGAAAG GCTCAGTCGA
     1621 AAGACTGGGC CTTTCGTTTT ATCTGTTGTT TGTCGGTGAA CGCTCTCTAC TAGAGTCACA
     1681 CTGGCTCACC TTCGGGTGGG CCTTTCTGCG TTTATACCCT AGACCTAGGG CGTTCGGCTG
     1741 CGGCGAGCGG TATCAGCTCA CTCAAAGGCG GTAATACGGT TATCCACAGA ATCAGGGGAT
     1801 AACGCAGGAA AGAACATGTG AGCAAAAGGC CAGCAAAAGG CCAGGAACCG TAAAAAGGCC
     1861 GCGTTGCTGG CGTTTTTCCA TAGGCTCCGC CCCCCTGACG AGCATCACAA AAATCGACGC
     1921 TCAAGTCAGA GGTGGCGAAA CCCGACAGGA CTATAAAGAT ACCAGGCGTT TCCCCCTGGA
     1981 AGCTCCCTCG TGCGCTCTCC TGTTCCGACC CTGCCGCTTA CCGGATACCT GTCCGCCTTT
     2041 CTCCCTTCGG GAAGCGTGGC GCTTTCTCAT AGCTCACGCT GTAGGTATCT CAGTTCGGTG
     2101 TAGGTCGTTC GCTCCAAGCT GGGCTGTGTG CACGAACCCC CCGTTCAGCC CGACCGCTGC
     2161 GCCTTATCCG GTAACTATCG TCTTGAGTCC AACCCGGTAA GACACGACTT ATCGCCACTG
     2221 GCAGCAGCCA CTGGTAACAG GATTAGCAGA GCGAGGTATG TAGGCGGTGC TACAGAGTTC
     2281 TTGAAGTGGT GGCCTAACTA CGGCTACACT AGAAGGACAG TATTTGGTAT CTGCGCTCTG
     2341 CTGAAGCCAG TTACCTTCGG AAAAAGAGTT GGTAGCTCTT GATCCGGCAA ACAAACCACC
     2401 GCTGGTAGCG GTGGTTTTTT TGTTTGCAAG CAGCAGATTA CGCGCAGAAA AAAAGGATCT
     2461 CAAGAAGATC CTTTGATCTT TTCTACGGGG TCTGACGCTC AGTGGAACGA AAACTCACGT
     2521 TAAGGGATTT TGGTCATGAC TAGTGCTTGG ATTCTCACCA ATAAAAAACG CCCGGCGGCA
     2581 ACCGAGCGTT CTGAACAAAT CCAGATGGAG TTCTGAGGTC ATTACTGGAT CTATCAACAG
     2641 GAGTCCAAGC GAGCTCTCGA ACCCCAGAGT CCCGCTCAGA AGAACTCGTC AAGAAGGCGA
     2701 TAGAAGGCGA TGCGCTGCGA ATCGGGAGCG GCGATACCGT AAAGCACGAG GAAGCGGTCA
     2761 GCCCATTCGC CGCCAAGCTC TTCAGCAATA TCACGGGTAG CCAACGCTAT GTCCTGATAG
     2821 CGGTCCGCCA CACCCAGCCG GCCACAGTCG ATGAATCCAG AAAAGCGGCC ATTTTCCACC
     2881 ATGATATTCG GCAAGCAGGC ATCGCCATGG GTCACGACGA GATCCTCGCC GTCGGGCATG
     2941 CGCGCCTTGA GCCTGGCGAA CAGTTCGGCT GGCGCGAGCC CCTGATGCTC TTCGTCCAGA
     3001 TCATCCTGAT CGACAAGACC GGCTTCCATC CGAGTACGTG CTCGCTCGAT GCGATGTTTC
     3061 GCTTGGTGGT CGAATGGGCA GGTAGCCGGA TCAAGCGTAT GCAGCCGCCG CATTGCATCA
     3121 GCCATGATGG ATACTTTCTC GGCAGGAGCA AGGTGAGATG ACAGGAGATC CTGCCCCGGC
     3181 ACTTCGCCCA ATAGCAGCCA GTCCCTTCCC GCTTCAGTGA CAACGTCGAG CACAGCTGCG
     3241 CAAGGAACGC CCGTCGTGGC CAGCCACGAT AGCCGCGCTG CCTCGTCCTG CAGTTCATTC
     3301 AGGGCACCGG ACAGGTCGGT CTTGACAAAA AGAACCGGGC GCCCCTGCGC TGACAGCCGG
     3361 AACACGGCGG CATCAGAGCA GCCGATTGTC TGTTGTGCCC AGTCATAGCC GAATAGCCTC
     3421 TCCACCCAAG CGGCCGGAGA ACCTGCGTGC AATCCATCTT GTTCAATCAT GCGAAACGAT
     3481 CCTCATCCTG TCTCTTGATC AGATCTTGAT CCCCTGCGCC ATCAGATCCT TGGCGGCAAG
     3541 AAAGCCATCC AGTTTACTTT GCAGGGCTTC CCAACCTTAC CAGAGGGCGC CCCAGCTGGC
     3601 AATTCCGACG TCTAAGAAAC CATTATTATC ATGACATTAA CCTATAAAAA TAGGCGTATC
     3661 ACGAGGCCCT TTCGTCTTCA C   
//
