# Supplementary material for: Microfluidic Device with an Integrated Freeze-Dried Cell-Free Protein Synthesis System for Small-Volume Biosensing
Source: Micromachines (Basel). 2020 Dec 29;12(1):27. doi: 10.3390/mi12010027 (PMC7824204; doi:10.3390/mi12010027)
Supplement: Supplementary file 1 [file micromachines-12-00027-s001.zip › Plasmid sequence S2.gb]

LOCUS       Plasmid_sequence        3740 bp ds-DNA     circular     30-NOV-2020
DEFINITION  reference sequence from V. Noireaux - for darpa request.
ACCESSION   urn.local.Zachary.1339793905171.9
KEYWORDS    .
SOURCE      -
  ORGANISM   .
COMMENT     
COMMENT     ApEinfo:methylated:1
FEATURES             Location/Qualifiers
     CDS             700..1377
                     /locus_tag="deGFP gene"
                     /label="deGFP gene"
                     /ApEinfo_label="deGFP gene"
                     /ApEinfo_fwdcolor="#e9d024"
                     /ApEinfo_revcolor="#e9d024"
                     /ApEinfo_graphicformat="arrow_data {{0 1 2 0 0 -1} {} 0}
                     width 5 offset 0"
     CDS             complement(178..612)
                     /locus_tag="MerR gene"
                     /label="MerR gene"
                     /ApEinfo_label="MerR gene"
                     /ApEinfo_fwdcolor="#e9d024"
                     /ApEinfo_revcolor="#e9d024"
                     /ApEinfo_graphicformat="arrow_data {{0 1 2 0 0 -1} {} 0}
                     width 5 offset 0"
     terminator      1384..1413
                     /note="T500"
                     /locus_tag="T500 terminator"
                     /label="T500 terminator"
                     /ApEinfo_label="T500 terminator"
                     /ApEinfo_fwdcolor="#9d1b1c"
                     /ApEinfo_revcolor="#9d1b1c"
                     /ApEinfo_graphicformat="arrow_data {{0 1 2 0 0 -1} {} 0}
                     width 5 offset 0"
     rep_origin      complement(1707..2389)
                     /locus_tag="ColE1 origin"
                     /label="ColE1 origin"
                     /ApEinfo_label="ColE1 origin"
                     /ApEinfo_fwdcolor="#999999"
                     /ApEinfo_revcolor="#999999"
                     /ApEinfo_graphicformat="arrow_data {{0 1 2 0 0 -1} {} 0}
                     width 5 offset 0"
     CDS             complement(2487..3146)
                     /locus_tag="AmpR"
                     /label="AmpR"
                     /ApEinfo_label="AmpR"
                     /ApEinfo_fwdcolor="#e9d024"
                     /ApEinfo_revcolor="#e9d024"
                     /ApEinfo_graphicformat="arrow_data {{0 1 2 0 0 -1} {} 0}
                     width 5 offset 0"
     misc_feature    1..699
                     /locus_tag="Pmer part"
                     /label="Pmer part"
                     /ApEinfo_label="Pmer part"
                     /ApEinfo_fwdcolor="cyan"
                     /ApEinfo_revcolor="green"
                     /ApEinfo_graphicformat="arrow_data {{0 1 2 0 0 -1} {} 0}
                     width 5 offset 0"
ORIGIN
        1 GAATTCAAAA GATCTTAAGT AAGTAAGAGT ATACGTATAT CGGCTAATAA CGTATTAAGG
       61 CGCTTCGGCG CCTTTTTTTA TGGGGGTATT TTCATCCCAA TCCACACGTC CAACGCACAG
      121 CAAACACCAC GTCGACCCTA TCAGCTGCGT GCTTTCTATG AGTCGTTGCT GCATAACTTA
      181 CGGCATGGCA CTACGCGCCA AGCCCGCCTC ACCTTGCAGT GACGCAATCA GAGGGCAAGA
      241 CACGTTTCCC TTCCGAGCGT GACAAGCGCA CACCAATTCA GAGAGCACCG TCTCCATACG
      301 CGCCAGGTCC GCCATTTTCT CACGGACATC TTTCAGTTTG TGTTCCGCGA GGCTTGACGC
      361 CTCTTCACAA TGGGTGCCGT CATCCAAACG CAGTAACTCT GCAATTTCAT CCAGCGAAAA
      421 GCCCAGCCGT TGCGCGCTTT TCACGAATTT AACACGCACG ACGTCGGCTT CGCCATAACG
      481 CCGAATCGAG CCGTATGGCT TATCAGGCTC CCGCAGCAAA CCTTTCCGCT GGTAAAAACG
      541 GATCGTTTCT ACGTTCACCC CAGCTGCTTT GGCAAACACC CCAATCGTCA GGTTTTCCAG
      601 GTTGTTCTCC ATatcgcttg actccgtaca tgagtacgga agtaaggtta cgctatccaa
      661 tccaaattca aaGAATTCAT TAAAGAGGAG AAAGGTACCA TGGAGCTTTT CACTGGCGTT
      721 GTTCCCATCC TGGTCGAGCT GGACGGCGAC GTAAACGGCC ACAAGTTCAG CGTGTCCGGC
      781 GAGGGCGAGG GCGATGCCAC CTACGGCAAG CTGACCCTGA AGTTCATCTG CACCACCGGC
      841 AAGCTGCCCG TGCCCTGGCC CACCCTCGTG ACCACCCTGA CCTACGGCGT GCAGTGCTTC
      901 AGCCGCTACC CCGACCACAT GAAGCAGCAC GACTTCTTCA AGTCCGCCAT GCCCGAAGGC
      961 TACGTCCAGG AGCGCACCAT CTTCTTCAAG GACGACGGCA ACTACAAGAC CCGCGCCGAG
     1021 GTGAAGTTCG AGGGCGACAC CCTGGTGAAC CGCATCGAGC TGAAGGGCAT CGACTTCAAG
     1081 GAGGACGGCA ACATCCTGGG GCACAAGCTG GAGTACAACT ACAACAGCCA CAACGTCTAT
     1141 ATCATGGCCG ACAAGCAGAA GAACGGCATC AAGGTGAACT TCAAGATCCG CCACAACATC
     1201 GAGGACGGCA GCGTGCAGCT CGCCGACCAC TACCAGCAGA ACACCCCCAT CGGCGACGGC
     1261 CCCGTGCTGC TGCCCGACAA CCACTACCTG AGCACCCAGT CCGCCCTGAG CAAAGACCCC
     1321 AACGAGAAGC GCGATCACAT GGTCCTGCTG GAGTTCGTGA CCGCCGCCGG GATCTAACTC
     1381 GAGCAAAGCC CGCCGAAAGG CGGGCTTTTC TGTGTCGACC GATGCCCTTG AGAGCCTTCA
     1441 ACCCAGTCAG CTCCTTCCGG TGGGCGCGGG GCATGACTAT CGTCGCCGCA CTTATGACTG
     1501 TCTTCTTTAT CATGCAACTC GTAGGACAGG TGCCGGCAGC GCTCTTCCGC TTCCTCGCTC
     1561 ACTGACTCGC TGCGCTCGGT CGTTCGGCTG CGGCGAGCGG TATCAGCTCA CTCAAAGGCG
     1621 GTAATACGGT TATCCACAGA ATCAGGGGAT AACGCAGGAA AGAACATGTG AGCAAAAGGC
     1681 CAGCAAAAGG CCAGGAACCG TAAAAAGGCC GCGTTGCTGG CGTTTTTCCA TAGGCTCCGC
     1741 CCCCCTGACG AGCATCACAA AAATCGACGC TCAAGTCAGA GGTGGCGAAA CCCGACAGGA
     1801 CTATAAAGAT ACCAGGCGTT TCCCCCTGGA AGCTCCCTCG TGCGCTCTCC TGTTCCGACC
     1861 CTGCCGCTTA CCGGATACCT GTCCGCCTTT CTCCCTTCGG GAAGCGTGGC GCTTTCTCAA
     1921 TGCTCACGCT GTAGGTATCT CAGTTCGGTG TAGGTCGTTC GCTCCAAGCT GGGCTGTGTG
     1981 CACGAACCCC CCGTTCAGCC CGACCGCTGC GCCTTATCCG GTAACTATCG TCTTGAGTCC
     2041 AACCCGGTAA GACACGACTT ATCGCCACTG GCAGCAGCCA CTGGTAACAG GATTAGCAGA
     2101 GCGAGGTATG TAGGCGGTGC TACAGAGTTC TTGAAGTGGT GGCCTAACTA CGGCTACACT
     2161 AGAAGGACAG TATTTGGTAT CTGCGCTCTG CTGAAGCCAG TTACCTTCGG AAAAAGAGTT
     2221 GGTAGCTCTT GATCCGGCAA ACAAACCACC GCTGGTAGCG GTGGTTTTTT TGTTTGCAAG
     2281 CAGCAGATTA CGCGCAGAAA AAAAGGATCT CAAGAAGATC CTTTGATCTT TTCTACGGGG
     2341 TCTGACGCTC AGTGGAACGA AAACTCACGT TAAGGGATTT TGGTCATGAG ATTATCAAAA
     2401 AGGATCTTCA CCTAGATCCT TTTAAATTAA AAATGAAGTT TTAAATCAAT CTAAAGTATA
     2461 TATGAGTAAA CTTGGTCTGA CAGTTACCAA TGCTTAATCA GTGAGGCACC TATCTCAGCG
     2521 ATCTGTCTAT TTCGTTCATC CATAGTTGCC TGACTCCCCG TCGTGTAGAT AACTACGATA
     2581 CGGGAGGGCT TACCATCTGG CCCCAGTGCT GCAATGATAC CGCGAGACCC ACGCTCACCG
     2641 GCTCCAGATT TATCAGCAAT AAACCAGCCA GCCGGAAGGG CCGAGCGCAG AAGTGGTCCT
     2701 GCAACTTTAT CCGCCTCCAT CCAGTCTATT AATTGTTGCC GGGAAGCTAG AGTAAGTAGT
     2761 TCGCCAGTTA ATAGTTTGCG CAACGTTGTT GCCATTGCTA CAGGCATCGT GGTGTCACGC
     2821 TCGTCGTTTG GTATGGCTTC ATTCAGCTCC GGTTCCCAAC GATCAAGGCG AGTTACATGA
     2881 TCCCCCATGT TGTGCAAAAA AGCGGTTAGC TCCTTCGGTC CTCCGATCGT TGTCAGAAGT
     2941 AAGTTGGCCG CAGTGTTATC ACTCATGGTT ATGGCAGCAC TGCATAATTC TCTTACTGTC
     3001 ATGCCATCCG TAAGATGCTT TTCTGTGACT GGTGAGTACT CAACCAAGTC ATTCTGAGAA
     3061 TAGTGTATGC GGCGACCGAG TTGCTCTTGC CCGGCGTCAA TACGGGATAA TACCGCGCCA
     3121 CATAGCAGAA CTTTAAAAGT GCTCATCATT GGAAAACGTT CTTCGGGGCG AAAACTCTCA
     3181 AGGATCTTAC CGCTGTTGAG ATCCAGTTCG ATGTAACCCA CTCGTGCACC CAACTGATCT
     3241 TCAGCATCTT TTACTTTCAC CAGCGTTTCT GGGTGAGCAA AAACAGGAAG GCAAAATGCC
     3301 GCAAAAAAGG GAATAAGGGC GACACGGAAA TGTTGAATAC TCATACTCTT CCTTTTTCAA
     3361 TATTATTGAA GCATTTATCA GGGTTATTGT CTCATGAGCG GATACATATT TGAATGTATT
     3421 TAGAAAAATA AACAAATAGG GGTTCCGCGC ACATTTCCCC GAAAAGTGCC ACCTGACGTC
     3481 TAAGAAACCA TTATTATCAT GACATTAACC TATAAAAATA GGCGTATCAC GAGGCCCTTT
     3541 CGTCTTCAAG AATTCTGGCG AATCCTCTGA CCAGCCAGAA AACGACCTTT CTGTGGTGAA
     3601 ACCGGATGCT GCAATTCAGA GCGGCAGCAA GTGGGGGACA GCAGAAGACC TGACCGCCGC
     3661 AGAGTGGATG TTTGACATGG TGAAGACTAT CGCACCATCA GCCAGAAAAC CGAATTTTGC
     3721 TGGGTGGGCT AACGATATCC    
//
